# Supplementary material for: Hybrid QM/MM Simulations Confirm Zn(II) Coordination Sphere That Includes Four Cysteines from the P2 × 4R Head Domain
Source: Int J Mol Sci. 2021 Jul 7;22(14):7288. doi: 10.3390/ijms22147288 (PMC8303255; doi:10.3390/ijms22147288)
Supplement: Supplementary file 1 [file ijms-22-07288-s001.zip]

Archive with 1 entries (1 files):
- ijms-1254522-supplementary.pdf
